# Supplementary material for: Infliximab abrogates adenine-induced chronic kidney disease via modulation of the MAPK/JNK/ASK signaling pathway in rats
Source: Naunyn Schmiedebergs Arch Pharmacol. 2023 Jul 4;397(1):207–19. doi: 10.1007/s00210-023-02585-4 (PMC10771379; doi:10.1007/s00210-023-02585-4)
Supplement: Supplementary file 1 — Supplementary file1 (ZIP 38 kb) [file 210_2023_2585_MOESM1_ESM.zip]

Archive with 4 entries (4 files):
- Supplementary data_ESM1.xlsx
- Supplementary data_ESM2.xlsx
- Supplementary data_ESM3.xlsx
- Supplementary data_ESM4.xlsx
