# Supplementary material for: Infliximab abrogates adenine-induced chronic kidney disease via modulation of the MAPK/JNK/ASK signaling pathway in rats
Source: Naunyn Schmiedebergs Arch Pharmacol. 2023 Jul 4;397(1):207–19. doi: 10.1007/s00210-023-02585-4 (PMC10771379; doi:10.1007/s00210-023-02585-4)
Supplement: Supplementary file 1 — Supplementary file1 (ZIP 38 kb) [file 210_2023_2585_MOESM1_ESM.zip › Supplementary data_ESM1.xlsx]

## Sheet: Sheet1
	control	diseased	infliximab	ttt	prophylaxis
urea	53.6	112.4	50.6	64.5	64.2
urea	39.1	119.3	48.3	59.1	67.5
urea	40.4	98.7	52.2	67.2	62.8
urea	54.2	110.8	49.9	66.8	66.1
urea	46.3	117.2	52.5	64.9	66.3
urea	49.8	117.7	56.6	60.01	65.5
creatinine	0.12	1.6	0.12	0.76	0.33
creatinine	0.18	2.07	0.14	0.54	0.31
creatinine	0.13	1.9	0.15	0.52	0.38
creatinine	0.12	2.01	0.14	0.66	0.35
creatinine	0.17	2.06	0.16	0.59	0.34
creatinine	0.15	2.04	0.12	0.71	0.34
NAGL	218.4	423.5	217.6	282.1	231.5
NAGL	213.5	451.2	215.7	251.3	235.3
NAGL	214.8	418.6	215.8	237.8	248.9
NAGL	213.7	224.8	213.3	266.8	245.4
NAGL	212.9	445.6	219.2	270.1	240.6
NAGL	218.2	450.6	214.5	264.6	239.5

## Sheet: Sheet2
	control	diseased	inflix	ttt	prophylaxis
IL6	34.1	124.9	35.8	53.2	48.7
IL6	38.2	121.4	33.7	55.4	49.5
IL6	35.6	138.1	38.9	46.1	51.8
IL6	35.4	133.7	31.4	49.8	48.9
IL6	37.1	129.4	33.7	51.8	48.4
IL6	38.5	137.5	37.2	54.2	50.01
NF-kb	89.3	252.1	86.3	136.1	99.4
NF-kb	86.2	298.2	88.4	172.3	90.2
NF-kb	88.3	263.6	89.2	139.6	105.3
NF-kb	89.4	277.5	87.4	144.9	100.05
NF-kb	87.3	284.5	88.01	160.6	102.9
NF-kb	88.4	270.4	89.5	168.5	97.6
Caspase	1.7	10.9	1.5	4.05	3.1
Caspase	2.01	8.5	1.8	3.8	3.02
Caspase	2	10.2	1.03	4.01	2.9
Caspase	1.9	9.3	2	4.04	2.7
Caspase	1.08	9.7	2	4	3
Caspase	1.5	10.01	1.4	3.9	2.9

## Sheet: Sheet3
	control	diseased	inf	ttt	prophyl
ASK	1.01	4.6	1.02	2.5	1.9
ASK	1.04	4.9	1.03	2.04	1.6
ASK	1.01	6.2	1.03	2.7	1.4
ASK	1.02	5.9	1.01	2.8	1.9
ASK	1.03	5.4	1	2.2	1.8
ASK	1.02	6.1	1.01	2.06	1.9
JNK	1	7.8	1.01	3.01	2.9
JNK	1.02	8.01	1.04	3.4	2.7
JNK	1.04	7.7	1.03	2.9	2.5
JNK	1	8	1.02	3	2.6
JNK	1.01	7.9	1	3.1	2.5
JNK	1.03	7.6	1.01	3.3	2.9
MAPK	1.02	5.8	1	2.1	1.5
MAPK	1.01	4.2	1.01	4.01	1.9
MAPK	1.03	5.3	1.01	3.5	1.6
MAPK	1.02	5.6	1.04	3.2	1.5
MAPK	1	5.5	1.03	4	1.7
MAPK	1.01	5.9	1.02	3.9	1.9

## Sheet: Sheet4
	control	diseased	infl	ttt	prophy
TAC	52.3	22.1	55.5	42.7	51.7
TAC	59.1	28.4	54.3	45.2	52
TAC	55.4	21.6	58.6	39.5	51.9
TAC	58.9	27.5	59.1	44.5	52.03
TAC	59.4	28.9	52.1	45.8	51.08
TAC	59.4	25.8	57.3	40	52
MDA	24.1	94.6	22.4	44.5	29.5
MDA	22.6	110.3	23.6	46.3	33.3
MDA	28.5	118.4	26.1	48.2	34.7
MDA	23.7	109.3	28.4	50.01	37.4
MDA	25.9	115	24.4	49.9	32.8
MDA	26.2	120	23.7	49.05	30.4
